# Supplementary material for: lin28 proteins promote expression of 17∼92 family miRNAs during amphibian development
Source: Dev Dyn. 2015 Nov 14;245(1):34–46. doi: 10.1002/dvdy.24358 (PMC4982076; doi:10.1002/dvdy.24358)
Supplement: Supplementary file 1 — Supporting Information Table 1. [file DVDY-245-34-s001.xlsx]

## Sheet: summarization
ProbeSet Name	Xt Control s10.5_1.CEL	p-value (Xt Control s10.5_1.CEL)	Detection (Xt Control s10.5_1.CEL)	Xt Control s10.5_2.CEL	p-value (Xt Control s10.5_2.CEL)	Detection (Xt Control s10.5_2.CEL)	Xt Control s10.5_3.CEL	p-value (Xt Control s10.5_3.CEL)	Detection (Xt Control s10.5_3.CEL)	Xt lin28 MO s10.5_1.CEL	p-value (Xt lin28 MO s10.5_1.CEL)	Detection (Xt lin28 MO s10.5_1.CEL)	Xt lin28 MO s10.5_2.CEL	p-value (Xt lin28 MO s10.5_2.CEL)	Detection (Xt lin28 MO s10.5_2.CEL)	Xt lin28 MO s10.5_3.CEL	p-value (Xt lin28 MO s10.5_3.CEL)	Detection (Xt lin28 MO s10.5_3.CEL)
xla-miR-133a_st	-6.98832	0.253597	FALSE	-5.59715	0.314792	FALSE	-21.2993	0.328373	FALSE	-21.4212	0.547572	FALSE	-25.0079	0.863629	FALSE	-36.6909	0.255675	FALSE
xla-miR-18_st	6.25589	3.99465e-06	TRUE	6.28498	7.97809e-07	TRUE	5.91109	3.47757e-06	TRUE	5.32587	3.17137e-06	TRUE	5.98193	7.05242e-06	TRUE	4.71102	0.000422042	TRUE
xla-miR-19b_st	8.02194	2.05282e-08	TRUE	8.5867	2.05282e-08	TRUE	8.68975	2.05282e-08	TRUE	8.56039	2.05282e-08	TRUE	8.63938	2.05282e-08	TRUE	8.49741	2.05282e-08	TRUE
xla-miR-20_st	10.1541	2.05282e-08	TRUE	9.61114	2.05282e-08	TRUE	9.50082	2.05282e-08	TRUE	8.99018	2.05282e-08	TRUE	9.26957	2.05282e-08	TRUE	9.32846	2.05282e-08	TRUE
xla-miR-427_st	8.92543	2.05282e-08	TRUE	10.3035	2.05282e-08	TRUE	10.0768	2.05282e-08	TRUE	10.6364	2.05282e-08	TRUE	9.9526	2.05282e-08	TRUE	10.6417	2.05282e-08	TRUE
xla-miR-428_st	-19.579	0.569927	FALSE	1.40636	0.18587	FALSE	-41.2861	0.831764	FALSE	-26.8975	0.531331	FALSE	-27.3006	0.645205	FALSE	1.89974	0.463602	FALSE
xla-miR-429_st	-19.76	0.0911789	FALSE	-20.9308	0.299153	FALSE	1.18263	0.30814	FALSE	3.4356	0.000962244	TRUE	2.50202	0.106389	FALSE	0.499811	0.393362	FALSE
xtr-let-7a_st	-43.1851	0.913198	FALSE	-42.5378	0.911371	FALSE	-42.5378	0.850283	FALSE	-30.1237	0.561021	FALSE	-20.639	0.592999	FALSE	-1.76253	0.335471	FALSE
xtr-let-7b_st	1.11533	0.31696	FALSE	1.15641	0.454202	FALSE	1.28778	0.209513	FALSE	1.80074	0.16769	FALSE	3.246	0.0629829	FALSE	1.90279	0.213903	FALSE
xtr-let-7c_st	-18.7449	0.0675332	FALSE	-21.9844	0.8921	FALSE	-21.515	0.838556	FALSE	-21.2622	0.53214	FALSE	-20.869	0.274365	FALSE	-19.7956	0.218795	FALSE
xtr-let-7e_st	-31.9919	0.613948	FALSE	-31.4531	0.457195	FALSE	-32.6484	0.946845	FALSE	-33.6423	0.686377	FALSE	-30.9551	0.444498	FALSE	-11.5458	0.548227	FALSE
xtr-let-7f_st	-43.1851	0.83393	FALSE	-42.4781	0.96685	FALSE	-42.4781	0.736139	FALSE	-21.1506	0.528891	FALSE	-0.192924	0.492042	FALSE	-42.4781	0.604195	FALSE
xtr-let-7g_st	-43.1851	0.960144	FALSE	-22.6032	0.686109	FALSE	-43.1851	0.931909	FALSE	-22.2701	0.502864	FALSE	-23.9069	0.699338	FALSE	-1.13729	0.608819	FALSE
xtr-let-7i_st	-42.5366	0.677161	FALSE	2.59701	0.0799864	FALSE	-43.1851	0.832332	FALSE	1.55316	0.0731012	FALSE	1.0919	0.300195	FALSE	-42.5366	0.81228	FALSE
xtr-miR-100_st	-10.4172	0.420589	FALSE	1.70085	0.139918	FALSE	-8.4206	0.17709	FALSE	-20.2132	0.261475	FALSE	-12.2806	0.456572	FALSE	-21.9914	0.318829	FALSE
xtr-miR-101a_st	-14.0781	0.469169	FALSE	-14.6398	0.760154	FALSE	-43.1851	0.948159	FALSE	2.00844	0.0615525	FALSE	-0.154779	0.435013	FALSE	-1.70208	0.365848	FALSE
xtr-miR-103_st	4.89065	0.000123878	TRUE	4.44974	0.00137176	TRUE	4.56438	0.00128772	TRUE	3.3494	0.00307017	TRUE	4.28835	0.000148966	TRUE	3.88832	0.0025761	TRUE
xtr-miR-106_st	10.0269	2.05282e-08	TRUE	9.86487	2.05282e-08	TRUE	9.39748	2.05282e-08	TRUE	9.12193	2.05282e-08	TRUE	9.47147	2.05282e-08	TRUE	9.16531	2.05282e-08	TRUE
xtr-miR-107_st	4.85466	0.000451219	TRUE	5.00052	0.000208542	TRUE	4.87467	0.000374889	TRUE	4.12749	0.00404281	TRUE	5.08455	0.000129953	TRUE	2.1068	0.0235719	TRUE
xtr-miR-10a_st	-7.82008	0.138049	FALSE	-8.31858	0.258003	FALSE	-12.6441	0.350591	FALSE	-10.5435	0.57387	FALSE	-2.62314	0.64969	FALSE	-24.9428	0.836383	FALSE
xtr-miR-10b_st	-2.337	0.347107	FALSE	-2.57465	0.386082	FALSE	-41.9579	0.811773	FALSE	-0.15678	0.205238	FALSE	-2.65255	0.126664	FALSE	2.32856	0.0520981	TRUE
xtr-miR-10c_st	-23.2522	0.254994	FALSE	-43.1851	0.981367	FALSE	-0.471615	0.219691	FALSE	-43.1851	0.791248	FALSE	-3.69177	0.0535142	TRUE	-43.1851	0.982889	FALSE
xtr-miR-122_st	-20.0232	0.332865	FALSE	-20.9302	0.741187	FALSE	-21.3391	0.871332	FALSE	-20.8914	0.564966	FALSE	-20.8003	0.539009	FALSE	-20.5699	0.403722	FALSE
xtr-miR-124_st	3.9653	0.00110444	TRUE	4.89417	0.000691517	TRUE	3.09172	0.0635818	FALSE	3.85893	0.00141436	TRUE	2.79195	0.0657287	FALSE	-42.5928	0.48414	FALSE
xtr-miR-125a_st	-21.2263	0.542505	FALSE	-43.1851	0.738736	FALSE	-20.1745	0.270017	FALSE	-21.142	0.427985	FALSE	-20.9626	0.614941	FALSE	-21.2263	0.357256	FALSE
xtr-miR-125b_st	0.675224	0.252807	FALSE	1.97713	0.075636	FALSE	0.717267	0.507439	FALSE	0.36177	0.39859	FALSE	-42.1898	0.519455	FALSE	-43.1851	0.83286	FALSE
xtr-miR-126_st	-19.8254	0.320235	FALSE	2.59127	0.0211225	TRUE	3.78223	0.00485895	TRUE	2.20448	0.0050768	TRUE	-2.68847	0.674523	FALSE	1.99372	0.057481	TRUE
xtr-miR-126-star_st	-21.5516	0.605431	FALSE	-20.6566	0.682679	FALSE	-22.7864	0.763466	FALSE	1.82452	0.0691579	FALSE	-23.933	0.842256	FALSE	-21.8965	0.765292	FALSE
xtr-miR-128_st	1.09258	0.307484	FALSE	2.38926	0.152081	FALSE	2.59952	0.0664463	FALSE	-19.4194	0.410638	FALSE	2.50004	0.0165653	TRUE	3.45078	0.00972903	TRUE
xtr-miR-129_st	2.10231	0.0461721	TRUE	2.88441	0.0960915	FALSE	3.65885	0.0432862	TRUE	2.40458	0.038064	TRUE	2.42664	0.0682364	FALSE	-42.3745	0.776921	FALSE
xtr-miR-130a_st	4.93349	0.00020781	TRUE	3.99331	0.000727819	TRUE	4.56421	0.000427827	TRUE	4.89308	1.63122e-06	TRUE	4.52473	0.000252293	TRUE	5.14656	9.67155e-06	TRUE
xtr-miR-130b_st	6.83701	5.07508e-07	TRUE	6.75685	5.572e-07	TRUE	5.48923	2.46189e-05	TRUE	6.61949	2.46828e-07	TRUE	6.425	2.86063e-06	TRUE	6.26956	1.3403e-06	TRUE
xtr-miR-130c_st	4.12276	0.000263087	TRUE	0.562932	0.234354	FALSE	2.36566	0.0544245	TRUE	4.43519	2.29231e-05	TRUE	3.17602	0.00865009	TRUE	4.47733	0.000159297	TRUE
xtr-miR-132_st	-20.429	0.257256	FALSE	-1.14481	0.529082	FALSE	-21.2088	0.72163	FALSE	-42.5895	0.964911	FALSE	-43.1851	0.899148	FALSE	-42.5895	0.893252	FALSE
xtr-miR-133a_st	-43.0232	0.793191	FALSE	-29.879	0.42459	FALSE	-29.6094	0.617541	FALSE	-30.301	0.399301	FALSE	-43.0237	0.740408	FALSE	-1.76253	0.33095	FALSE
xtr-miR-133b_st	-43.1851	0.736217	FALSE	-40.3379	0.936667	FALSE	-26.3396	0.589419	FALSE	-19.4491	0.59438	FALSE	-25.9026	0.539218	FALSE	-43.1851	0.989468	FALSE
xtr-miR-133c_st	0.614309	0.233469	FALSE	2.23174	0.106382	FALSE	0.177374	0.209703	FALSE	-20.8249	0.404649	FALSE	2.66036	0.138329	FALSE	0.630137	0.397341	FALSE
xtr-miR-133d_st	1.97169	0.0679306	FALSE	3.48874	0.0352597	TRUE	4.13173	0.00735373	TRUE	2.36394	0.118366	FALSE	2.41442	0.184038	FALSE	1.088	0.132221	FALSE
xtr-miR-135_st	-21.9328	0.685877	FALSE	1.64698	0.183686	FALSE	-2.41092	0.834862	FALSE	-0.223906	0.240413	FALSE	1.50431	0.0569943	TRUE	-43.1851	0.940649	FALSE
xtr-miR-137_st	2.03612	0.330934	FALSE	-0.173772	0.528451	FALSE	-0.582665	0.601771	FALSE	-0.194197	0.428257	FALSE	-0.0609441	0.497555	FALSE	1.57774	0.227786	FALSE
xtr-miR-138_st	-43.1851	0.999407	FALSE	1.11074	0.359709	FALSE	-43.1851	0.895784	FALSE	-22.2735	0.558814	FALSE	-21.448	0.228819	FALSE	-42.9483	0.7899	FALSE
xtr-miR-139_st	-22.0585	0.503979	FALSE	-11.6743	0.374543	FALSE	-6.93512	0.338246	FALSE	-35.2009	0.363599	FALSE	-9.673	0.28353	FALSE	-14.1398	0.554332	FALSE
xtr-miR-140_st	1.65522	0.0242436	TRUE	2.10642	0.00860976	TRUE	1.73252	0.0101096	TRUE	0.401097	0.0615159	FALSE	-20.4814	0.0404084	TRUE	2.30784	0.00315415	TRUE
xtr-miR-142-3p_st	-11.9385	0.340133	FALSE	-11.5695	0.838377	FALSE	-11.9569	0.545574	FALSE	-12.1932	0.33997	FALSE	-13.3306	0.375812	FALSE	-12.2126	0.332443	FALSE
xtr-miR-142-5p_st	-15.3107	0.29936	FALSE	1.17047	0.0520976	TRUE	-1.44992	0.243662	FALSE	0.846642	0.0349596	TRUE	-4.681	0.184557	FALSE	0.336385	0.0522974	TRUE
xtr-miR-143_st	-43.1851	0.81287	FALSE	-20.8729	0.553766	FALSE	1.91525	0.544721	FALSE	-21.1011	0.236867	FALSE	-20.7893	0.297999	FALSE	-22.171	0.696646	FALSE
xtr-miR-144_st	-10.6902	0.40928	FALSE	-12.2189	0.792805	FALSE	-11.6607	0.347706	FALSE	-9.90939	0.32973	FALSE	-10.5521	0.353566	FALSE	-12.4839	0.759887	FALSE
xtr-miR-145_st	1.91121	0.23923	FALSE	1.52231	0.466716	FALSE	2.16213	0.125127	FALSE	1.64767	0.269629	FALSE	1.56801	0.321739	FALSE	2.60266	0.0964584	FALSE
xtr-miR-146_st	-22.6209	0.834296	FALSE	-8.67492	0.675783	FALSE	-24.3897	0.902191	FALSE	-7.94741	0.398815	FALSE	-8.61139	0.404103	FALSE	-6.47957	0.438821	FALSE
xtr-miR-146b_st	1.74231	0.140523	FALSE	1.0556	0.141366	FALSE	3.44362	0.00707404	TRUE	2.73507	0.0209308	TRUE	1.59755	0.237567	FALSE	-20.1616	0.10893	FALSE
xtr-miR-148a_st	-20.0301	0.159291	FALSE	2.64733	0.0362667	TRUE	4.26961	0.000386802	TRUE	4.33676	1.5219e-05	TRUE	2.02582	0.0405128	TRUE	4.87126	0.000305624	TRUE
xtr-miR-148b_st	-43.1851	0.541818	FALSE	-19.6585	0.24097	FALSE	1.21756	0.164143	FALSE	2.99264	0.0471621	TRUE	1.6884	0.112108	FALSE	-17.8241	0.0519926	TRUE
xtr-miR-150_st	2.22505	0.0755598	FALSE	2.67598	0.0144122	TRUE	2.73184	0.116328	FALSE	1.16389	0.130743	FALSE	3.29995	0.0289177	TRUE	0.668058	0.271188	FALSE
xtr-miR-153_st	-21.4104	0.659387	FALSE	-22.6294	0.252939	FALSE	-20.4554	0.704192	FALSE	-18.7976	0.0417587	TRUE	-21.1812	0.274434	FALSE	-19.8255	0.207697	FALSE
xtr-miR-155_st	-20.4476	0.0288288	TRUE	0.469082	0.0459946	TRUE	0.539803	0.0878028	FALSE	2.94227	0.0237883	TRUE	-0.14855	0.495352	FALSE	-0.363067	0.0301756	TRUE
xtr-miR-15a_st	-21.2537	0.143788	FALSE	4.03321	0.00152751	TRUE	2.83311	0.0229915	TRUE	3.17489	0.0019672	TRUE	1.31523	0.233948	FALSE	-43.0888	0.305566	FALSE
xtr-miR-15b_st	1.63322	0.00758193	TRUE	-19.2806	0.0109129	TRUE	5.29605	9.37285e-07	TRUE	4.0045	5.20383e-05	TRUE	4.0047	0.000515297	TRUE	4.9896	4.5199e-06	TRUE
xtr-miR-15c_st	3.90889	0.00661702	TRUE	5.14444	2.38463e-06	TRUE	4.5024	1.92897e-05	TRUE	4.45325	1.43746e-05	TRUE	4.39843	0.000166619	TRUE	3.63975	0.00157634	TRUE
xtr-miR-16a_st	0.472575	0.110791	FALSE	3.37402	0.00157777	TRUE	2.42432	0.0684844	FALSE	4.06499	0.000188276	TRUE	4.32518	2.68124e-05	TRUE	3.36216	0.00544318	TRUE
xtr-miR-16b_st	5.5227	2.46487e-06	TRUE	6.62245	2.05282e-08	TRUE	6.63636	2.05282e-08	TRUE	6.40791	5.07508e-07	TRUE	7.2562	2.05282e-08	TRUE	6.8405	2.05282e-08	TRUE
xtr-miR-16c_st	7.66024	2.05282e-08	TRUE	7.84633	2.46828e-07	TRUE	7.73575	2.05282e-08	TRUE	7.36879	3.83409e-08	TRUE	7.8625	2.46828e-07	TRUE	7.82415	2.05282e-08	TRUE
xtr-miR-17-3p_st	4.34311	0.000425074	TRUE	4.01018	0.00136278	TRUE	2.2241	0.160653	FALSE	4.56583	0.000325254	TRUE	3.66379	0.00519837	TRUE	1.13163	0.191083	FALSE
xtr-miR-17-5p_st	8.55098	2.05282e-08	TRUE	8.62246	2.05282e-08	TRUE	8.42911	2.05282e-08	TRUE	7.92196	2.05282e-08	TRUE	8.25477	2.05282e-08	TRUE	7.92353	2.05282e-08	TRUE
xtr-miR-181a_st	2.60915	0.0306344	TRUE	2.87209	0.0299551	TRUE	-19.3295	0.0392772	TRUE	2.73901	0.0344776	TRUE	-20.0116	0.218127	FALSE	2.83431	0.0445508	TRUE
xtr-miR-181a-1-star_st	-11.5021	0.482025	FALSE	-10.802	0.45481	FALSE	-13.3054	0.497952	FALSE	1.3058	0.401776	FALSE	-14.452	0.875527	FALSE	-24.2025	0.968696	FALSE
xtr-miR-181a-2-star_st	4.15331	0.00267564	TRUE	3.87583	0.0177564	TRUE	3.11779	0.0767363	FALSE	-19.9126	0.127285	FALSE	2.07624	0.0706873	FALSE	-42.6095	0.608284	FALSE
xtr-miR-181b_st	4.19713	0.000911265	TRUE	4.40392	0.000806709	TRUE	4.60629	0.000515925	TRUE	3.98472	0.00177087	TRUE	4.96356	0.000181139	TRUE	5.35453	0.000705216	TRUE
xtr-miR-182_st	-31.829	0.647066	FALSE	-32.4522	0.775874	FALSE	-31.7549	0.564609	FALSE	-31.4663	0.24981	FALSE	-32.0568	0.534717	FALSE	-31.4827	0.395173	FALSE
xtr-miR-182-star_st	0.0896819	0.314438	FALSE	1.48679	0.0588841	TRUE	-13.1192	0.703855	FALSE	-0.101244	0.154927	FALSE	1.90323	0.116316	FALSE	-15.5578	0.600559	FALSE
xtr-miR-183_st	-42.9462	0.887142	FALSE	-2.30173	0.74118	FALSE	-43.1851	0.769842	FALSE	3.20858	0.0197882	TRUE	0.0153313	0.308569	FALSE	-42.9462	0.639357	FALSE
xtr-miR-184_st	-0.88672	0.282097	FALSE	-21.2492	0.159694	FALSE	-1.99188	0.403703	FALSE	3.19643	0.0130973	TRUE	1.37618	0.369886	FALSE	-1.13	0.128741	FALSE
xtr-miR-187_st	0.359739	0.361016	FALSE	-39.8588	0.90815	FALSE	-39.8588	0.88736	FALSE	-1.24843	0.494706	FALSE	-0.816312	0.473265	FALSE	0.237922	0.162074	FALSE
xtr-miR-189_st	1.6613	0.0746794	FALSE	-27.112	0.276445	FALSE	-27.9057	0.561592	FALSE	-5.11659	0.0413076	TRUE	-27.4035	0.4402	FALSE	-11.5472	0.0813626	FALSE
xtr-miR-18a_st	7.93695	2.05282e-08	TRUE	7.69431	2.46828e-07	TRUE	7.32197	2.05282e-08	TRUE	7.10022	3.83409e-08	TRUE	7.31166	2.46828e-07	TRUE	7.0196	3.83409e-08	TRUE
xtr-miR-18a-star_st	4.30634	0.000391312	TRUE	5.42124	4.25314e-05	TRUE	4.0245	0.00122439	TRUE	2.7305	0.0171432	TRUE	4.87267	0.000188108	TRUE	2.95108	0.0421481	TRUE
xtr-miR-18b_st	6.32013	1.63122e-06	TRUE	5.96114	1.14131e-06	TRUE	5.54524	2.86051e-05	TRUE	5.6107	6.54869e-07	TRUE	5.22169	3.71702e-05	TRUE	4.862	0.000149555	TRUE
xtr-miR-191_st	2.24537	0.112608	FALSE	3.92503	0.00885887	TRUE	3.36357	0.00984031	TRUE	-0.0831804	0.27915	FALSE	-13.6505	0.745814	FALSE	2.4169	0.100272	FALSE
xtr-miR-192_st	-11.7903	0.189193	FALSE	1.34127	0.181587	FALSE	-12.0375	0.170318	FALSE	0.144538	0.117116	FALSE	-12.4128	0.788962	FALSE	1.57774	0.160703	FALSE
xtr-miR-193_st	-8.91722	0.40011	FALSE	-12.1823	0.421313	FALSE	-9.42723	0.301918	FALSE	-21.109	0.700963	FALSE	-8.8469	0.367661	FALSE	2.39214	0.469001	FALSE
xtr-miR-194_st	-7.16454	0.496056	FALSE	-23.0723	0.890242	FALSE	-4.57894	0.122199	FALSE	-8.64932	0.559329	FALSE	-7.82391	0.515288	FALSE	-7.07526	0.310543	FALSE
xtr-miR-196a_st	-0.463472	0.24282	FALSE	-0.859592	0.575772	FALSE	-42.6565	0.921775	FALSE	-0.267018	0.533555	FALSE	1.28021	0.397989	FALSE	0.298967	0.366011	FALSE
xtr-miR-196b_st	-34.6924	0.643798	FALSE	-20.9834	0.699762	FALSE	-33.9836	0.684778	FALSE	-35.6838	0.764882	FALSE	-34.6924	0.928144	FALSE	-34.2986	0.726426	FALSE
xtr-miR-199a_st	-21.33	0.723077	FALSE	-34.8504	0.476103	FALSE	-34.1869	0.506399	FALSE	-34.9769	0.352301	FALSE	-19.8448	0.129735	FALSE	-34.9769	0.535276	FALSE
xtr-miR-199a-star_st	1.83332	0.355819	FALSE	-11.6391	0.249566	FALSE	-24.8181	0.709278	FALSE	-14.2128	0.428089	FALSE	-10.6128	0.540687	FALSE	-11.1016	0.373213	FALSE
xtr-miR-199b_st	-10.8831	0.171197	FALSE	-14.9591	0.381494	FALSE	2.4279	0.172386	FALSE	-14.4349	0.383789	FALSE	-9.97534	0.245079	FALSE	-25.2931	0.970546	FALSE
xtr-miR-19a_st	2.82652	0.00519565	TRUE	3.87864	0.000687905	TRUE	1.3629	0.095752	FALSE	2.94013	0.00335243	TRUE	2.19217	0.0306829	TRUE	4.11573	0.000650976	TRUE
xtr-miR-19b_st	7.79903	2.05282e-08	TRUE	8.48422	2.05282e-08	TRUE	8.60972	2.05282e-08	TRUE	8.73957	2.05282e-08	TRUE	8.61671	2.05282e-08	TRUE	8.84733	2.05282e-08	TRUE
xtr-miR-1a_st	-43.1851	0.603262	FALSE	-43.1851	0.735925	FALSE	-42.5235	0.849052	FALSE	-43.1851	0.912687	FALSE	-20.4327	0.470694	FALSE	-42.5123	0.547122	FALSE
xtr-miR-1b_st	-43.1851	0.814758	FALSE	-16.8237	0.370899	FALSE	-37.3207	0.534777	FALSE	-43.1851	0.956198	FALSE	-43.1851	0.281027	FALSE	-17.713	0.490709	FALSE
xtr-miR-200a_st	-39.5711	0.0932123	FALSE	-39.7445	0.47337	FALSE	-40.7383	0.728761	FALSE	-41.2028	0.240446	FALSE	-0.238697	0.251348	FALSE	-18.9591	0.264433	FALSE
xtr-miR-200b_st	-20.3686	0.417305	FALSE	3.1542	0.0655932	FALSE	-11.25	0.237888	FALSE	2.89672	0.0177361	TRUE	3.08745	0.0372022	TRUE	1.55919	0.347051	FALSE
xtr-miR-202_st	4.60169	0.000750912	TRUE	4.42228	0.00967285	TRUE	3.97286	0.0125753	TRUE	5.37122	1.46922e-05	TRUE	2.87811	0.0179264	TRUE	2.58748	0.0100382	TRUE
xtr-miR-202-star_st	-0.140099	0.0558606	TRUE	-43.1851	0.987407	FALSE	-2.38774	0.832636	FALSE	2.35134	0.00762596	TRUE	-30.0701	0.812432	FALSE	-8.28514	0.334032	FALSE
xtr-miR-203_st	-42.8901	0.890263	FALSE	1.49507	0.327604	FALSE	-42.8901	0.877165	FALSE	1.42087	0.195932	FALSE	-1.5594	0.396933	FALSE	1.92626	0.152103	FALSE
xtr-miR-204_st	3.3544	0.00597087	TRUE	-19.778	0.49589	FALSE	3.38466	0.0128798	TRUE	1.95209	0.0687816	FALSE	-0.601871	0.146092	FALSE	3.47813	0.0116204	TRUE
xtr-miR-205a_st	2.51805	0.0203064	TRUE	-20.0389	0.253508	FALSE	2.94043	0.0182088	TRUE	-21.2457	0.311488	FALSE	1.55814	0.160713	FALSE	3.75254	0.0024835	TRUE
xtr-miR-205b_st	-20.7803	0.330781	FALSE	-19.1949	0.172814	FALSE	-21.6606	0.359951	FALSE	-22.3441	0.716837	FALSE	-22.3441	0.594685	FALSE	2.39215	0.125555	FALSE
xtr-miR-206_st	1.74231	0.0535931	TRUE	1.44927	0.227923	FALSE	1.34473	0.120606	FALSE	2.29373	0.122924	FALSE	2.13081	0.0802255	FALSE	3.24889	0.0399204	TRUE
xtr-miR-208_st	-43.0724	0.745	FALSE	-43.0724	0.868607	FALSE	-43.0724	0.542304	FALSE	1.39522	0.0403234	TRUE	-43.1851	0.862719	FALSE	-21.328	0.742255	FALSE
xtr-miR-20a_st	9.41992	2.05282e-08	TRUE	9.48331	2.05282e-08	TRUE	9.39962	2.05282e-08	TRUE	9.28127	2.05282e-08	TRUE	9.38131	2.05282e-08	TRUE	9.29012	2.05282e-08	TRUE
xtr-miR-20a-star_st	-0.395594	0.518729	FALSE	-19.3689	0.387765	FALSE	-43.1851	0.892973	FALSE	1.83485	0.0462845	TRUE	0.192639	0.290559	FALSE	-41.1117	0.942076	FALSE
xtr-miR-20b_st	9.81885	2.05282e-08	TRUE	9.49418	2.05282e-08	TRUE	9.48792	2.05282e-08	TRUE	9.0316	2.05282e-08	TRUE	9.36955	2.05282e-08	TRUE	9.05624	2.05282e-08	TRUE
xtr-miR-210_st	3.22981	0.0472326	TRUE	1.59824	0.268449	FALSE	-19.2875	0.426202	FALSE	1.9386	0.0578518	TRUE	0.113445	0.245397	FALSE	1.54099	0.2044	FALSE
xtr-miR-212_st	-20.7938	0.545743	FALSE	-28.8887	0.579874	FALSE	-5.46495	0.152281	FALSE	-34.8362	0.765412	FALSE	-13.122	0.548998	FALSE	-12.7632	0.520162	FALSE
xtr-miR-214_st	7.00467	2.05282e-08	TRUE	6.74957	2.46828e-07	TRUE	7.32356	1.04e-06	TRUE	7.18982	7.14726e-08	TRUE	7.55983	1.32964e-07	TRUE	7.88839	2.05282e-08	TRUE
xtr-miR-215_st	-6.64954	0.124023	FALSE	-11.1178	0.708872	FALSE	-27.16	0.808867	FALSE	-27.16	0.526405	FALSE	-16.7305	0.680341	FALSE	2.48281	0.180145	FALSE
xtr-miR-216_st	1.17876	0.2651	FALSE	-2.18845	0.527433	FALSE	-42.328	0.697531	FALSE	-21.0838	0.302396	FALSE	-22.5619	0.741451	FALSE	2.12887	0.374537	FALSE
xtr-miR-217_st	-11.1579	0.559926	FALSE	-10.1587	0.382688	FALSE	-10.2519	0.269525	FALSE	-0.0407009	0.182579	FALSE	-10.4197	0.365474	FALSE	-21.8967	0.835802	FALSE
xtr-miR-218_st	-20.636	0.0195809	TRUE	0.111282	0.0123103	TRUE	-43.1851	0.0662535	FALSE	-43.1851	0.104665	FALSE	-43.1851	0.0560866	TRUE	-43.1851	0.0940489	FALSE
xtr-miR-219_st	-28.8347	0.785327	FALSE	-28.4997	0.572814	FALSE	-28.8347	0.485917	FALSE	-28.7114	0.614503	FALSE	-28.8347	0.539254	FALSE	-43.1851	0.916107	FALSE
xtr-miR-22_st	5.7936	7.35787e-06	TRUE	5.65012	7.5057e-05	TRUE	5.43223	1.29995e-05	TRUE	5.73022	2.46828e-07	TRUE	4.61208	0.000165084	TRUE	5.65054	6.36585e-06	TRUE
xtr-miR-221_st	-22.2122	0.449749	FALSE	-22.2122	0.667892	FALSE	-21.9777	0.543053	FALSE	-43.1851	0.707593	FALSE	-22.0461	0.620663	FALSE	-21.6609	0.580769	FALSE
xtr-miR-222_st	3.84187	0.0038124	TRUE	2.46724	0.0917938	FALSE	1.47846	0.245661	FALSE	5.34636	0.000259043	TRUE	3.90514	0.00661064	TRUE	4.45772	0.00677751	TRUE
xtr-miR-223_st	4.30641	6.80155e-05	TRUE	4.05327	0.000270655	TRUE	4.34949	4.69729e-05	TRUE	3.47102	0.00069282	TRUE	3.19667	0.00314621	TRUE	4.37794	1.71941e-05	TRUE
xtr-miR-22-star_st	-43.1851	0.599987	FALSE	-1.2221	0.57353	FALSE	-42.8546	0.792949	FALSE	2.26908	0.0265101	TRUE	-42.8546	0.959966	FALSE	-1.03652	0.392168	FALSE
xtr-miR-23a_st	1.84291	0.0686842	FALSE	3.0197	0.0204659	TRUE	1.34875	0.0160766	TRUE	3.18242	0.00975504	TRUE	-20.2648	0.512474	FALSE	1.49903	0.0839143	FALSE
xtr-miR-23b_st	5.63732	1.5324e-05	TRUE	5.16905	0.00020942	TRUE	4.86561	0.000802276	TRUE	5.48984	1.72649e-06	TRUE	5.39486	6.13346e-05	TRUE	5.12585	4.13009e-05	TRUE
xtr-miR-24a_st	5.49312	1.06029e-05	TRUE	5.58163	0.000138167	TRUE	5.71835	2.38153e-05	TRUE	5.78264	2.10047e-06	TRUE	5.10882	0.000328273	TRUE	6.26129	5.07508e-07	TRUE
xtr-miR-24b_st	1.52858	0.143807	FALSE	-19.5713	0.212697	FALSE	1.22501	0.127471	FALSE	2.46934	0.0742933	FALSE	2.14107	0.111174	FALSE	2.27589	0.0881468	FALSE
xtr-miR-25_st	-21.1504	0.354957	FALSE	-1.36566	0.501669	FALSE	-2.2513	0.444464	FALSE	-42.4901	0.815692	FALSE	-25.5006	0.394678	FALSE	-0.810967	0.0958611	FALSE
xtr-miR-26_st	-19.5384	0.00993093	TRUE	4.45186	3.51969e-05	TRUE	4.04741	0.00013565	TRUE	3.86365	8.41171e-06	TRUE	3.58134	0.00058199	TRUE	5.37592	5.07508e-07	TRUE
xtr-miR-27a_st	-42.2859	0.623465	FALSE	-42.2859	0.465502	FALSE	-21.8873	0.840055	FALSE	-0.058754	0.289666	FALSE	-43.1851	0.928627	FALSE	-42.2859	0.90082	FALSE
xtr-miR-27b_st	-0.620341	0.126924	FALSE	2.30657	0.182914	FALSE	2.92248	0.0281629	TRUE	-41.4771	0.693315	FALSE	0.387725	0.0581152	TRUE	-41.4771	0.48669	FALSE
xtr-miR-27c_st	-43.1851	0.799026	FALSE	-0.802322	0.34315	FALSE	-31.2695	0.729746	FALSE	-43.1851	0.99739	FALSE	-43.1851	0.975272	FALSE	-43.1851	0.90951	FALSE
xtr-miR-29a_st	-43.1714	0.874035	FALSE	-43.1851	0.728723	FALSE	-22.7728	0.75827	FALSE	-43.1714	0.792494	FALSE	1.57167	0.277169	FALSE	-43.1714	0.462409	FALSE
xtr-miR-29b_st	-32.2715	0.617324	FALSE	-21.358	0.299992	FALSE	-32.2715	0.82765	FALSE	-43.1851	0.979216	FALSE	-23.933	0.845334	FALSE	-21.3392	0.671552	FALSE
xtr-miR-29c_st	-32.2584	0.83421	FALSE	-10.4314	0.789356	FALSE	-43.1851	0.881274	FALSE	-32.2584	0.804585	FALSE	1.55805	0.350928	FALSE	-10.1335	0.65773	FALSE
xtr-miR-29c-star_st	-35.519	0.326049	FALSE	-43.1851	0.846086	FALSE	-43.1851	0.943128	FALSE	-36.2972	0.548129	FALSE	-20.2408	0.77625	FALSE	-43.1851	0.944119	FALSE
xtr-miR-29d_st	-43.1851	0.954635	FALSE	-43.1851	0.967762	FALSE	-43.1851	0.905996	FALSE	-43.1851	0.338165	FALSE	-12.2134	0.188262	FALSE	-43.1851	0.946499	FALSE
xtr-miR-301_st	0.697449	0.11538	FALSE	2.91709	0.113506	FALSE	1.34431	0.254528	FALSE	0.585006	0.40611	FALSE	0.20643	0.234764	FALSE	0.859524	0.367331	FALSE
xtr-miR-302_st	-1.59861	0.361753	FALSE	-0.872109	0.1628	FALSE	-1.56073	0.487732	FALSE	-43.1851	0.809428	FALSE	0.530593	0.251348	FALSE	-1.18178	0.532092	FALSE
xtr-miR-30a-3p_st	-43.1851	0.941784	FALSE	-30.2796	0.682176	FALSE	-30.2796	0.942468	FALSE	-15.9179	0.471975	FALSE	-16.3905	0.74374	FALSE	-17.296	0.734397	FALSE
xtr-miR-30a-5p_st	-12.4674	0.475212	FALSE	3.49716	0.0205796	TRUE	2.11918	0.220877	FALSE	2.52686	0.00735928	TRUE	-2.21883	0.16008	FALSE	3.7011	0.0433608	TRUE
xtr-miR-30b_st	5.02712	2.30397e-06	TRUE	5.40077	2.10047e-06	TRUE	5.60733	7.14726e-08	TRUE	5.75727	1.04e-06	TRUE	5.25095	1.78958e-06	TRUE	5.20176	1.20815e-06	TRUE
xtr-miR-30c_st	5.46069	0.000191747	TRUE	5.71087	1.14581e-05	TRUE	6.0694	5.80806e-06	TRUE	5.4547	2.46487e-06	TRUE	5.28811	4.99556e-05	TRUE	6.2263	1.3403e-06	TRUE
xtr-miR-30d_st	4.43734	0.00272899	TRUE	3.02689	0.033015	TRUE	4.93185	0.000472902	TRUE	4.02648	0.00824682	TRUE	5.97129	9.24931e-06	TRUE	4.1263	0.00252002	TRUE
xtr-miR-30e_st	2.14112	0.0656277	FALSE	1.76395	0.119887	FALSE	2.82065	0.0543254	TRUE	2.64614	0.0161505	TRUE	3.54115	0.0024064	TRUE	1.91648	0.0230256	TRUE
xtr-miR-31_st	-13.2597	0.0514505	TRUE	-6.48837	0.0446857	TRUE	-36.5567	0.621482	FALSE	-13.3809	0.255887	FALSE	-33.2935	0.419208	FALSE	-36.5567	0.765679	FALSE
xtr-miR-31b_st	-8.46398	0.207983	FALSE	-20.5782	0.491864	FALSE	-8.19172	0.25967	FALSE	3.11857	0.00850576	TRUE	-20.1228	0.380171	FALSE	-19.6011	0.0802185	FALSE
xtr-miR-320_st	1.76065	0.0730076	FALSE	1.15969	0.112382	FALSE	-19.7027	0.404946	FALSE	-19.573	0.122343	FALSE	2.32416	0.0978059	FALSE	-0.199814	0.369764	FALSE
xtr-miR-338_st	-43.1851	0.659732	FALSE	-43.1851	0.537892	FALSE	-43.1851	0.973645	FALSE	-43.1851	0.704368	FALSE	-43.1851	0.976958	FALSE	-20.9111	0.579915	FALSE
xtr-miR-33a_st	-0.505747	0.140729	FALSE	0.611775	0.627862	FALSE	-0.623221	0.489571	FALSE	-0.0283871	0.487195	FALSE	-0.542388	0.131228	FALSE	-13.0882	0.602517	FALSE
xtr-miR-33b_st	-43.1851	0.903863	FALSE	-17.3292	0.890039	FALSE	-15.8682	0.440387	FALSE	-13.8854	0.174592	FALSE	-22.2868	0.575308	FALSE	-14.1478	0.197498	FALSE
xtr-miR-34a_st	0.851965	0.306862	FALSE	-14.8419	0.771206	FALSE	-15.3204	0.415497	FALSE	-23.2437	0.241689	FALSE	1.77668	0.244679	FALSE	-15.5864	0.202911	FALSE
xtr-miR-34b_st	-21.7382	0.551892	FALSE	-15.5399	0.652571	FALSE	-0.946146	0.52411	FALSE	-43.1851	0.868019	FALSE	-14.1866	0.717095	FALSE	-43.1851	0.964548	FALSE
xtr-miR-363-3p_st	5.86416	2.46828e-07	TRUE	6.52868	2.05282e-08	TRUE	6.30936	3.83409e-08	TRUE	6.148	1.04e-06	TRUE	6.34268	1.17996e-07	TRUE	6.50326	3.83409e-08	TRUE
xtr-miR-363-5p_st	8.18865	2.05282e-08	TRUE	7.96209	2.05282e-08	TRUE	7.35993	2.05282e-08	TRUE	5.98909	2.10047e-06	TRUE	6.97449	4.57154e-07	TRUE	6.33042	4.06048e-07	TRUE
xtr-miR-365_st	-11.8494	0.265558	FALSE	-0.688706	0.111122	FALSE	1.48962	0.0557481	TRUE	-0.960107	0.182781	FALSE	1.22232	0.0915661	FALSE	2.60076	0.0391197	TRUE
xtr-miR-367_st	4.00146	0.00113297	TRUE	1.66129	0.0183068	TRUE	2.36015	0.029263	TRUE	1.47086	0.00534128	TRUE	1.08807	0.154136	FALSE	-15.1301	0.89015	FALSE
xtr-miR-375_st	-43.1851	0.735826	FALSE	-33.1551	0.957659	FALSE	-20.9599	0.629233	FALSE	-33.1551	0.532293	FALSE	-33.1551	0.919417	FALSE	-22.4738	0.78965	FALSE
xtr-miR-383_st	-0.317233	0.204758	FALSE	-2.1291	0.714219	FALSE	-5.29	0.619779	FALSE	1.28115	0.203737	FALSE	-26.7613	0.860672	FALSE	-0.388944	0.156661	FALSE
xtr-miR-425-5p_st	1.04994	0.154514	FALSE	0.272627	0.367557	FALSE	1.2696	0.512961	FALSE	-21.2962	0.269444	FALSE	-21.543	0.440082	FALSE	1.73379	0.101719	FALSE
xtr-miR-427_st	9.43185	2.05282e-08	TRUE	10.7632	2.05282e-08	TRUE	10.5749	2.05282e-08	TRUE	11.1373	2.05282e-08	TRUE	10.4656	2.05282e-08	TRUE	11.0774	2.05282e-08	TRUE
xtr-miR-428_st	1.50841	0.0855684	FALSE	1.99392	0.184174	FALSE	-2.38774	0.442603	FALSE	-43.1851	0.985758	FALSE	-14.0679	0.574754	FALSE	-20.9111	0.50218	FALSE
xtr-miR-429_st	3.01416	0.0031533	TRUE	2.5852	0.0109306	TRUE	1.8721	0.0827305	FALSE	2.36665	0.00448046	TRUE	2.87494	0.0614829	FALSE	1.77841	0.0343626	TRUE
xtr-miR-449_st	0.669682	0.380109	FALSE	-19.7914	0.66927	FALSE	-29.4618	0.471402	FALSE	-10.351	0.271474	FALSE	-29.4618	0.769322	FALSE	-18.8675	0.505389	FALSE
xtr-miR-451_st	2.34142	0.0581858	TRUE	0.774553	0.133496	FALSE	1.91525	0.102571	FALSE	1.73073	0.00571847	TRUE	2.69712	0.128942	FALSE	2.59815	0.0639096	FALSE
xtr-miR-455_st	2.3765	0.136218	FALSE	2.36878	0.0852161	FALSE	3.06894	0.105122	FALSE	0.980881	0.328871	FALSE	-21.0082	0.735795	FALSE	-21.328	0.593493	FALSE
xtr-miR-489_st	-9.49888	0.0366862	TRUE	-12.3553	0.495196	FALSE	-1.18803	0.628912	FALSE	-32.7856	0.202949	FALSE	-41.9853	0.929163	FALSE	-41.9853	0.685152	FALSE
xtr-miR-499_st	-42.3001	0.895983	FALSE	-1.18875	0.594799	FALSE	-40.7577	0.763466	FALSE	-42.1711	0.744347	FALSE	-23.6838	0.693507	FALSE	-40.7859	0.447483	FALSE
xtr-miR-7_st	-11.3513	0.298225	FALSE	-10.3364	0.698181	FALSE	-32.1635	0.926601	FALSE	-10.4374	0.60076	FALSE	-9.74129	0.470871	FALSE	-11.4522	0.649829	FALSE
xtr-miR-9_st	-34.8516	0.921093	FALSE	-19.8563	0.364252	FALSE	-31.3572	0.705053	FALSE	-34.8516	0.77754	FALSE	-18.6147	0.494679	FALSE	-20.434	0.540126	FALSE
xtr-miR-92a_st	7.95285	2.05282e-08	TRUE	8.24823	2.05282e-08	TRUE	8.11342	2.05282e-08	TRUE	7.91367	2.05282e-08	TRUE	8.07978	2.05282e-08	TRUE	8.31545	2.05282e-08	TRUE
xtr-miR-92b_st	3.48175	0.0107261	TRUE	3.19377	0.0704906	FALSE	2.59196	0.183327	FALSE	3.86125	0.0041351	TRUE	3.45393	0.0244064	TRUE	-19.6617	0.171753	FALSE
xtr-miR-93a_st	8.49575	2.05282e-08	TRUE	8.20653	2.05282e-08	TRUE	8.41136	2.05282e-08	TRUE	8.4603	2.05282e-08	TRUE	8.41635	2.05282e-08	TRUE	8.52014	2.05282e-08	TRUE
xtr-miR-93b_st	8.24154	2.05282e-08	TRUE	8.21855	2.05282e-08	TRUE	8.0734	2.05282e-08	TRUE	8.44408	2.05282e-08	TRUE	8.47953	2.05282e-08	TRUE	8.19084	2.05282e-08	TRUE
xtr-miR-96_st	-21.2465	0.355576	FALSE	-42.3897	0.788609	FALSE	-43.1851	0.934019	FALSE	1.98673	0.0101691	TRUE	-42.3897	0.903614	FALSE	-42.3897	0.849027	FALSE
xtr-miR-98_st	-41.989	0.885885	FALSE	-19.4567	0.315783	FALSE	-21.116	0.630148	FALSE	-20.4336	0.591195	FALSE	-43.1851	0.961463	FALSE	0.94598	0.145711	FALSE
xtr-miR-99_st	-0.361898	0.187747	FALSE	-12.6066	0.489035	FALSE	1.7062	0.51266	FALSE	0.0176682	0.372904	FALSE	-1.71053	0.436666	FALSE	-13.4037	0.790316	FALSE
xtr-miR-9a_st	-43.1851	0.735295	FALSE	-43.1851	0.863303	FALSE	-42.8931	0.491375	FALSE	-43.1851	0.854651	FALSE	-42.4561	0.554033	FALSE	-43.1851	0.741247	FALSE
xtr-miR-9a-star_st	-42.8946	0.907665	FALSE	-42.8946	0.872518	FALSE	0.963104	0.517578	FALSE	1.15408	0.0497637	TRUE	0.0942401	0.267403	FALSE	-1.9523	0.604478	FALSE
xtr-miR-9b_st	-43.1851	0.825994	FALSE	-43.1851	0.860209	FALSE	-43.1851	0.571661	FALSE	-30.1074	0.498304	FALSE	-28.4756	0.597349	FALSE	-43.1851	0.914759	FALSE
xtr-miR-9b-star_st	0.787583	0.197249	FALSE	2.86182	0.0588691	TRUE	1.45503	0.227638	FALSE	1.95779	0.0616204	FALSE	3.31161	0.0177411	TRUE	-19.4844	0.0331512	TRUE
xtr-miR-9-star_st	-24.2859	0.258701	FALSE	2.08407	0.380244	FALSE	-10.1243	0.234045	FALSE	-24.7435	0.15142	FALSE	-28.4405	0.646671	FALSE	-3.29303	0.363439	FALSE
