# Supplementary material for: lin28 proteins promote expression of 17∼92 family miRNAs during amphibian development
Source: Dev Dyn. 2015 Nov 14;245(1):34–46. doi: 10.1002/dvdy.24358 (PMC4982076; doi:10.1002/dvdy.24358)
Supplement: Supplementary file 2 — Supporting Information Table 2. [file DVDY-245-34-s002.xlsx]

## Sheet: Sheet1
		LogMedianRatios
		282 CoMo	282 A+B	285 CoMo 2	285 a+B Mo 2	284 CoMO	284 A+B
Probe Id	Annotation	Slide 1	Slide 2	Slide 3	Slide 4	Slide 5	Slide 6	count
50272	xtr-miR-20a	0.488613	-1.66076	0.77195	-0.393197	0.475216	-1.1161	6
46777	xtr-miR-17-5p	0.299547	-1.2902	0.452585	-0.57796	0.235641	-1.01275	6
10998	xtr-miR-19b	0.269127	-1.19514	0.700572	-0.205675	-0.0178802	-0.755437	6
11000	xtr-miR-200a	0.284686	-1.14756	0.582188	-0.309005	0.0617833	-0.957538	6
13143	xtr-miR-301	0.205831	-1.22434	0.53229	-0.534434	-0.290477	-0.984527	6
18900	xtr-miR-200b	0.374439	-1.02705	0.760356	0.0504885	0.168668	-0.725378	6
48946	xtr-miR-428	-0.216733	-1.5949	0.768802	0.0914578	0.323503	-0.986026	6
10997	xtr-miR-19a	0.268359	-1.05326	0.881419	-0.135853	0.0618888	-0.666651	6
42860	xtr-miR-20b	0.177929	-1.12707	0.605373	-0.311347	0.283699	-0.815375	6
11077	xtr-miR-363-3p	0.243134	-0.951941	0.600578	-0.435602	0.203537	-0.840869	6
29490	xtr-miR-7	-0.215029	0.786489	0.247275	-0.257858	-0.407207	0.335795	6
49301	xtr-miR-203	0.0572061	-0.915242	0.531858	-0.0373863	-0.0931557	-0.409678	6
10936	xtr-miR-130b	0.352939	-0.485214	0.492535	-0.0614637	0.346905	-0.144939	6
17565	xtr-miR-30b	0.0778611	-0.387653	0.0757858	0.0141618	0.362816	-0.116002	6
11020	xtr-miR-22	-0.187795	-0.40978	0.11167	0.496407	-0.30307	-0.232384	6
48927	xtr-miR-125a	0.256844	0.154844	0.553846	0.230947	0.185673	0.0590871	6
4610	xtr-miR-126	1.09573	1.10946	1.39908	1.10814	1.38188	1.57375	6
10964	xtr-miR-155	-0.168889	0.0317716	0.0856339	0.29612	0.407538	0.265507	6
19004	xtr-let-7c	0.117751	0.172624	0.150255	0.244926	0.160811	0.354435	6
50002	xtr-miR-427	0.0301737	0.0504916	-0.120506	-0.151113	0.408814	0.243235	6
49680	xtr-let-7e	-0.20767	-0.262668	0.132845	0.133565	-0.0915854	0.0509467	6
17748	xtr-let-7a	0.155331	0.0513571	0.137536	0.224593	0.341204	0.270941	6
42588	xtr-miR-18a	-0.0415963	-1.23609	0.457473	-0.566198	NA	-1.01833
13141	xtr-miR-18b	0.219548	-1.09944	0.71075	-0.399104	NA	-0.630661
49406	xtr-miR-130c	-0.0129724	-1.09262	0.438564	-0.453715	NA	NA
42923	xtr-miR-30c	0.0158673	-0.169051	-0.238707	-0.280775	NA	NA
49599	xtr-miR-367	0.0117435	-0.54612	0.440762	0.152907	NA	NA
17478	xtr-miR-429	0.369206	-0.775863	0.287118	-0.219779	NA	NA
42467	xtr-miR-129	0.460637	0.683257	NA	0.262858	NA	NA
42532	xtr-miR-22*	-0.132704	NA	0.33468	0.168554	NA	NA
27217	xtr-miR-34a	-0.301355	0.0722196	NA	0.255875	NA	NA
30687	xtr-miR-93a	0.209544	-0.136585	0.285998	NA	NA	NA
30755	xtr-miR-133b	0.613351	NA	0.583077	NA	NA	NA
42802	xtr-miR-150	NA	0.199334	NA	NA	NA	0.639763
27544	xtr-miR-363-5p	NA	-0.121685	0.148088	NA	NA	NA
14328	xtr-miR-124	NA	NA	0.65849	NA	NA	NA
10947	xtr-miR-142-3p	NA	0.570083	NA	NA	NA	NA
11007	xtr-miR-206	NA	NA	0.623901	NA	NA	NA
42744	xtr-miR-23a	NA	-0.218877	NA	NA	NA	NA
11030	xtr-miR-26	NA	-0.641045	NA	NA	NA	NA
49610	xtr-miR-302	NA	0.340698	NA	NA	NA	NA
28191	xtr-miR-30e	NA	NA	0.240339	NA	NA	NA
11074	xtr-miR-34b	NA	NA	0.471413	NA	NA	NA
49640	xtr-miR-449	NA	NA	0.565108	NA	NA	NA
49532	xtr-let-7b	NA	NA	NA	NA	NA	NA
17752	xtr-let-7f	NA	NA	NA	NA	NA	NA
50237	xtr-let-7g	NA	NA	NA	NA	NA	NA
19580	xtr-let-7i	NA	NA	NA	NA	NA	NA
19581	xtr-miR-100	NA	NA	NA	NA	NA	NA
31026	xtr-miR-101a	NA	NA	NA	NA	NA	NA
10919	xtr-miR-103	NA	NA	NA	NA	NA	NA
46629	xtr-miR-107	NA	NA	NA	NA	NA	NA
13485	xtr-miR-10a	NA	NA	NA	NA	NA	NA
10925	xtr-miR-10b	NA	NA	NA	NA	NA	NA
49570	xtr-miR-10c	NA	NA	NA	NA	NA	NA
19583	xtr-miR-122	NA	NA	NA	NA	NA	NA
30787	xtr-miR-125b	NA	NA	NA	NA	NA	NA
33596	xtr-miR-126*	NA	NA	NA	NA	NA	NA
33902	xtr-miR-128	NA	NA	NA	NA	NA	NA
10138	xtr-miR-130a	NA	NA	NA	NA	NA	NA
10937	xtr-miR-132	NA	NA	NA	NA	NA	NA
49449	xtr-miR-133a	NA	NA	NA	NA	NA	NA
49086	xtr-miR-133c	NA	NA	NA	NA	NA	NA
49925	xtr-miR-133d	NA	NA	NA	NA	NA	NA
42839	xtr-miR-135	NA	NA	NA	NA	NA	NA
10944	xtr-miR-137	NA	NA	NA	NA	NA	NA
13140	xtr-miR-138	NA	NA	NA	NA	NA	NA
49072	xtr-miR-139	NA	NA	NA	NA	NA	NA
4700	xtr-miR-140	NA	NA	NA	NA	NA	NA
19015	xtr-miR-142-5p	NA	NA	NA	NA	NA	NA
13177	xtr-miR-143	NA	NA	NA	NA	NA	NA
29802	xtr-miR-144	NA	NA	NA	NA	NA	NA
42641	xtr-miR-145	NA	NA	NA	NA	NA	NA
49521	xtr-miR-146	NA	NA	NA	NA	NA	NA
49833	xtr-miR-146b	NA	NA	NA	NA	NA	NA
10955	xtr-miR-148a	NA	NA	NA	NA	NA	NA
19585	xtr-miR-148b	NA	NA	NA	NA	NA	NA
42599	xtr-miR-153	NA	NA	NA	NA	NA	NA
27720	xtr-miR-15a	NA	NA	NA	NA	NA	NA
49276	xtr-miR-15b	NA	NA	NA	NA	NA	NA
17280	xtr-miR-15c	NA	NA	NA	NA	NA	NA
48930	xtr-miR-16a	NA	NA	NA	NA	NA	NA
49776	xtr-miR-16b	NA	NA	NA	NA	NA	NA
50387	xtr-miR-16c	NA	NA	NA	NA	NA	NA
19588	xtr-miR-17-3p	NA	NA	NA	NA	NA	NA
42865	xtr-miR-181a	NA	NA	NA	NA	NA	NA
49938	xtr-miR-181a-1*	NA	NA	NA	NA	NA	NA
50086	xtr-miR-181a-2*	NA	NA	NA	NA	NA	NA
30121	xtr-miR-181b	NA	NA	NA	NA	NA	NA
10975	xtr-miR-182	NA	NA	NA	NA	NA	NA
10976	xtr-miR-182*	NA	NA	NA	NA	NA	NA
10977	xtr-miR-183	NA	NA	NA	NA	NA	NA
10978	xtr-miR-184	NA	NA	NA	NA	NA	NA
49906	xtr-miR-189	NA	NA	NA	NA	NA	NA
13178	xtr-miR-18a*	NA	NA	NA	NA	NA	NA
10985	xtr-miR-191	NA	NA	NA	NA	NA	NA
48914	xtr-miR-193	NA	NA	NA	NA	NA	NA
10988	xtr-miR-194	NA	NA	NA	NA	NA	NA
10990	xtr-miR-196a	NA	NA	NA	NA	NA	NA
49827	xtr-miR-196b	NA	NA	NA	NA	NA	NA
29562	xtr-miR-199a	NA	NA	NA	NA	NA	NA
10995	xtr-miR-199a*	NA	NA	NA	NA	NA	NA
48926	xtr-miR-199b	NA	NA	NA	NA	NA	NA
10916	xtr-miR-1a	NA	NA	NA	NA	NA	NA
49485	xtr-miR-1b	NA	NA	NA	NA	NA	NA
50392	xtr-miR-202	NA	NA	NA	NA	NA	NA
49322	xtr-miR-202*	NA	NA	NA	NA	NA	NA
11005	xtr-miR-204	NA	NA	NA	NA	NA	NA
42655	xtr-miR-205a	NA	NA	NA	NA	NA	NA
49907	xtr-miR-205b	NA	NA	NA	NA	NA	NA
49565	xtr-miR-208	NA	NA	NA	NA	NA	NA
50350	xtr-miR-20a*	NA	NA	NA	NA	NA	NA
42797	xtr-miR-210	NA	NA	NA	NA	NA	NA
50000	xtr-miR-212	NA	NA	NA	NA	NA	NA
11014	xtr-miR-214	NA	NA	NA	NA	NA	NA
42553	xtr-miR-216	NA	NA	NA	NA	NA	NA
19016	xtr-miR-217	NA	NA	NA	NA	NA	NA
11018	xtr-miR-218	NA	NA	NA	NA	NA	NA
42509	xtr-miR-219	NA	NA	NA	NA	NA	NA
11022	xtr-miR-221	NA	NA	NA	NA	NA	NA
11023	xtr-miR-222	NA	NA	NA	NA	NA	NA
11024	xtr-miR-223	NA	NA	NA	NA	NA	NA
46721	xtr-miR-23b	NA	NA	NA	NA	NA	NA
28376	xtr-miR-24a	NA	NA	NA	NA	NA	NA
49259	xtr-miR-24b	NA	NA	NA	NA	NA	NA
42682	xtr-miR-25	NA	NA	NA	NA	NA	NA
46483	xtr-miR-27a	NA	NA	NA	NA	NA	NA
46469	xtr-miR-27b	NA	NA	NA	NA	NA	NA
49209	xtr-miR-27c	NA	NA	NA	NA	NA	NA
49292	xtr-miR-29a	NA	NA	NA	NA	NA	NA
11041	xtr-miR-29a/xtr-miR-29c	NA	NA	NA	NA	NA	NA
11040	xtr-miR-29b	NA	NA	NA	NA	NA	NA
49438	xtr-miR-29c*	NA	NA	NA	NA	NA	NA
49495	xtr-miR-29d	NA	NA	NA	NA	NA	NA
50243	xtr-miR-30a-3p	NA	NA	NA	NA	NA	NA
50388	xtr-miR-30a-5p	NA	NA	NA	NA	NA	NA
19596	xtr-miR-30d	NA	NA	NA	NA	NA	NA
49344	xtr-miR-31	NA	NA	NA	NA	NA	NA
50014	xtr-miR-31b	NA	NA	NA	NA	NA	NA
49606	xtr-miR-320	NA	NA	NA	NA	NA	NA
42592	xtr-miR-338	NA	NA	NA	NA	NA	NA
11062	xtr-miR-33a	NA	NA	NA	NA	NA	NA
49314	xtr-miR-33b	NA	NA	NA	NA	NA	NA
11078	xtr-miR-365	NA	NA	NA	NA	NA	NA
42498	xtr-miR-375	NA	NA	NA	NA	NA	NA
11098	xtr-miR-383	NA	NA	NA	NA	NA	NA
17608	xtr-miR-425-5p	NA	NA	NA	NA	NA	NA
42866	xtr-miR-451	NA	NA	NA	NA	NA	NA
49412	xtr-miR-455	NA	NA	NA	NA	NA	NA
49630	xtr-miR-489	NA	NA	NA	NA	NA	NA
14313	xtr-miR-499	NA	NA	NA	NA	NA	NA
11185	xtr-miR-9*/xtr-miR-9a*	NA	NA	NA	NA	NA	NA
7190	xtr-miR-9/xtr-miR-9a	NA	NA	NA	NA	NA	NA
42728	xtr-miR-92a	NA	NA	NA	NA	NA	NA
17718	xtr-miR-92b	NA	NA	NA	NA	NA	NA
50271	xtr-miR-93a/xtr-miR-93b	NA	NA	NA	NA	NA	NA
13147	xtr-miR-96	NA	NA	NA	NA	NA	NA
11182	xtr-miR-98	NA	NA	NA	NA	NA	NA
42708	xtr-miR-99	NA	NA	NA	NA	NA	NA
4040	xtr-miR-9a	NA	NA	NA	NA	NA	NA
50168	xtr-miR-9b	NA	NA	NA	NA	NA	NA
50215	xtr-miR-9b*	NA	NA	NA	NA	NA	NA
